# Supplementary material for: The Design, Synthesis and Application of Nitrogen Heteropolycyclic Compounds with UV Resistance Properties
Source: Int J Mol Sci. 2023 Apr 26;24(9):7882. doi: 10.3390/ijms24097882 (PMC10178182; doi:10.3390/ijms24097882)
Supplement: Supplementary file 1 [file ijms-24-07882-s001.zip]

Archive with 1 entries (1 files):
- ijms-2331884-supplementary.pdf
